# Supplementary material for: Stimulation of Healing of Non-Infected Stagnated Diabetic Wounds by Copper Oxide-Impregnated Wound Dressings
Source: Medicina (Kaunas). 2021 Oct 19;57(10):1129. doi: 10.3390/medicina57101129 (PMC8538133; doi:10.3390/medicina57101129)
Supplement: Supplementary file 1 [file medicina-57-01129-s001.zip]

Archive with 1 entries (1 files):
- medicina-1416276-supplementary.pdf
